# Supplementary material for: Reactive Oxygen Species Drive Cell Migration and PD-L1 Expression via YB-1 Phosphorylation in Pleural Mesothelioma
Source: Antioxidants (Basel). 2026 Jan 17;15(1):121. doi: 10.3390/antiox15010121 (PMC12838097; doi:10.3390/antiox15010121)
Supplement: Supplementary file 1 [file antioxidants-15-00121-s001.zip]

Archive with 1 entries (1 files):
- antioxidants-4004026-supplementary.pdf
